# Supplementary material for: Application of Polymethylpentene, an Oxygen Permeable Thermoplastic, for Long-Term on-a-Chip Cell Culture and Organ-on-a-Chip Devices
Source: Micromachines (Basel). 2023 Feb 24;14(3):532. doi: 10.3390/mi14030532 (PMC10053898; doi:10.3390/mi14030532)
Supplement: Supplementary file 1 [file micromachines-14-00532-s001.zip]

Archive with 1 entries (1 files):
- micromachines-2201590-supplementary.pdf
